# Supplementary material for: Mobile reminders to improve opportunistic screening of type 2 diabetes mellitus: Data documentation and data analysis plan of a randomized trial data
Source: Data Brief. 2016 Jan 29;6:817–9. doi: 10.1016/j.dib.2016.01.037 (PMC4749946; doi:10.1016/j.dib.2016.01.037)
Supplement: Supplementary file 2 — Supplementary material [file mmc2.zip]

Archive with 14 entries (10 files):
- Supplementary material_Codebook_qes rec chk triplet_program file/
- Supplementary material_Codebook_qes rec chk triplet_program file/1. Case record form and Codebook_Plan for data entry/
- Supplementary material_Codebook_qes rec chk triplet_program file/1. Case record form and Codebook_Plan for data entry/Case record form.docx
- Supplementary material_Codebook_qes rec chk triplet_program file/1. Case record form and Codebook_Plan for data entry/codebook.xlsx
- Supplementary material_Codebook_qes rec chk triplet_program file/2. Empty triplet files/
- Supplementary material_Codebook_qes rec chk triplet_program file/2. Empty triplet files/sathish_f.chk
- Supplementary material_Codebook_qes rec chk triplet_program file/2. Empty triplet files/sathish_f.qes
- Supplementary material_Codebook_qes rec chk triplet_program file/2. Empty triplet files/sathish_f.rec
- Supplementary material_Codebook_qes rec chk triplet_program file/3. Data and Epidata Programme file for analysis/
- Supplementary material_Codebook_qes rec chk triplet_program file/3. Data and Epidata Programme file for analysis/sathish_f.chk
- Supplementary material_Codebook_qes rec chk triplet_program file/3. Data and Epidata Programme file for analysis/sathish_f.eix
- Supplementary material_Codebook_qes rec chk triplet_program file/3. Data and Epidata Programme file for analysis/sathish_f.pgm
- Supplementary material_Codebook_qes rec chk triplet_program file/3. Data and Epidata Programme file for analysis/sathish_f.qes
- Supplementary material_Codebook_qes rec chk triplet_program file/3. Data and Epidata Programme file for analysis/sathish_f.rec
