# Supplementary material for: Mobile reminders to improve opportunistic screening of type 2 diabetes mellitus: Data documentation and data analysis plan of a randomized trial data
Source: Data Brief. 2016 Jan 29;6:817–9. doi: 10.1016/j.dib.2016.01.037 (PMC4749946; doi:10.1016/j.dib.2016.01.037)
Supplement: Supplementary file 2 — Supplementary material [file mmc2.zip › Supplementary material_Codebook_qes rec chk triplet_program file/1. Case record form and Codebook_Plan for data entry/codebook.xlsx]

## Sheet: Sheet1
filed name	field label	field type	field length	field values	Value label	Comments
sno	serial number	integer	3	1-900		unique id, mention missing as 901, 902 and so on
				901 onwards		missing
sex	patient sex	integer	1	1	m
				2	f
				9	missing
age	patient age	integer	2	30 to 98
				99		missing
rbs	random sugar	integer	3	1-998		if RBS </=110, then eligible=2 and group=8, all other variables also not applicable and goto write
				999		missing
eligible	whether eligible for FPS/PPPS	interger	2	1	yes	no enter field, values will be added automatically once RBS is entered
				2	no
group	whether study or control	integer	1	1	study	if group=2 then callattn=8 go to
				2	control
				8	not eligible
callattn	attended call	integer	1	1	yes	if rbs<111 then eligible=2 endif (give this check)
				2	no
				8	not applicable
fudefn	follow up for definitive tests	integer	1	1	yes
				2	no
				8	not applicable
				9	missing
fps	fasting sugar	integer	3	1-997
				8 or 998	not applicable
				999	missing
ppps	post prandial sugar	integer	3	1-997
				8 or 998	not applicable
				999	missing
dmfps	diabetes acc to fps	integer	1	1	yes
				2	no
				8	not applicable
				9	missing
dmppps	diabetes acc to ppps	integer	1	1	yes
				2	no
				8	not applicable
				9	missing
