# Supplementary material for: Mobile reminders to improve opportunistic screening of type 2 diabetes mellitus: Data documentation and data analysis plan of a randomized trial data
Source: Data Brief. 2016 Jan 29;6:817–9. doi: 10.1016/j.dib.2016.01.037 (PMC4749946; doi:10.1016/j.dib.2016.01.037)
Supplement: Supplementary file 2 — Supplementary material [file mmc2.zip › Supplementary material_Codebook_qes rec chk triplet_program file/2. Empty triplet files/sathish_f.chk]

LABELBLOCK
  LABEL label_sex
    1  male
    2  female
  END
  LABEL label_eligible
    1  yes
    2  no
  END
  LABEL label_group
    1  study
    2  control
    8  "not eligibile/applicable"
  END
  LABEL label_callattn
    1  yes
    2  no
    8  "not applicable"
  END
  LABEL label_fudefn
    1  yes
    2  no
    8  "not applicable"
    9  missing
  END
  LABEL label_dmfps
    1  yes
    2  no
    8  "not applicable"
    9  missing
  END
END

BEFORE FILE
  HELP "Hello. Please welcome to data entry of Mr Sathish study. Avoid the use of mouse"
END

AFTER FILE
  HELP "Hello. Thank you for entering data"
END

AFTER RECORD
  IF sno=. THEN
    HELP "You cannot proceed without entering unique id" TYPE=WARNING
    GOTO sno
  ENDIF
  IF sex=. THEN
    HELP "You cannot proceed without entering sex"
    GOTO sex
  ENDIF
  IF age=. THEN
    HELP "You cannot proceed without entering age"
    GOTO age
  ENDIF
  IF rbs=. THEN
    HELP "You cannot proceed without entering rbs"
    GOTO rbs
  ENDIF
  IF eligible=. THEN
    HELP "You cannot proceed without entering eligible"
    GOTO eligible
  ENDIF
  IF group=. THEN
    HELP "You cannot proceed without entering group"
    GOTO group
  ENDIF
  IF callattn=. THEN
    HELP "You cannot proceed without entering callattn"
    GOTO callattn
  ENDIF
  IF fudefn=. THEN
    HELP "You cannot proceed without entering fudefn"
    GOTO fudefn
  ENDIF
  IF fps=. THEN
    HELP "You cannot proceed without entering fps"
    GOTO fps
  ENDIF
  IF ppps=. THEN
    HELP "You cannot proceed without entering ppps"
    GOTO ppps
  ENDIF
  IF dmfps=. THEN
    HELP "You cannot proceed without entering dmfps"
    GOTO dmfps
  ENDIF
  IF dmppps=. THEN
    HELP "You cannot proceed without entering dmppps"
    GOTO dmppps
  ENDIF
END

sno
  KEY UNIQUE 1
  RANGE 1 999
  MUSTENTER
END

sex
  COMMENT LEGAL USE label_sex SHOW
  MUSTENTER
  TYPE COMMENT 
END

age
  RANGE 30 98
  LEGAL
    99
  END
  MUSTENTER
END

rbs
  RANGE 1 998
  LEGAL
    999
  END
  MUSTENTER
  AFTER ENTRY
    IF rbs>109 THEN
      eligible=1
      GOTO group
    ENDIF
    IF rbs<110 THEN
      eligible=2
    ENDIF
    IF rbs<110 THEN
      group=8
    ENDIF
    IF rbs<110 THEN
      callattn=8
    ENDIF
    IF rbs<110 THEN
      fudefn=8
    ENDIF
    IF rbs<110 THEN
      fps=998
    ENDIF
    IF rbs<110 THEN
      ppps=998
    ENDIF
    IF rbs<110 THEN
      dmfps=8
    ENDIF
    IF rbs<110 THEN
      dmppps=8
      GOTO WRITE
    ENDIF
  END
END

eligible
  NOENTER
  COMMENT LEGAL USE label_eligible SHOW
  TYPE COMMENT 
END

group
  COMMENT LEGAL USE label_group SHOW
  MUSTENTER
  TYPE COMMENT 
  AFTER ENTRY
    IF group=2 THEN
      callattn=8
      GOTO fudefn
    ENDIF
    IF (group=8) AND (eligible=1) THEN
      HELP "IF group=8 THEN eligible<>1" TYPE=WARNING
      GOTO rbs
    ENDIF
  END
END

callattn
  COMMENT LEGAL USE label_callattn SHOW
  MUSTENTER
  TYPE COMMENT 
  AFTER ENTRY
    IF (callattn=8) AND (group=1) THEN
      HELP "if callattn=8 then group<>1" TYPE=WARNING
      GOTO group
    ENDIF
  END
END

fudefn
  COMMENT LEGAL USE label_fudefn SHOW
  MUSTENTER
  TYPE COMMENT 
  AFTER ENTRY
    IF fudefn=2 THEN
      fps=8
    ENDIF
    IF fudefn=2 THEN
      ppps=8
    ENDIF
    IF fudefn=2 THEN
      dmfps=8
    ENDIF
    IF fudefn=2 THEN
      dmppps=8
      GOTO WRITE
    ENDIF
  END
END

fps
  RANGE 1 997
  LEGAL
    998
    999
  END
  MUSTENTER
  AFTER ENTRY
    IF (fudefn=1) AND (fps=998) THEN
      HELP "IF fudefn=1 THEN fps<>998" TYPE=WARNING
      GOTO fudefn
    ENDIF
    IF fps>125 THEN
      dmfps=1
    ENDIF
    IF fps<126 THEN
      dmfps=2
    ENDIF
    IF fps=998 THEN
      dmfps=8
    ENDIF
    IF fps=999 THEN
      dmfps=9
    ENDIF
    GOTO ppps
  END
END

ppps
  RANGE 1 997
  LEGAL
    998
    999
  END
  MUSTENTER
  AFTER ENTRY
    IF (fudefn=1) AND (ppps=998) THEN
      HELP "IF fudefn=1 THEN ppps<>998" TYPE=WARNING
      GOTO fudefn
    ENDIF
    IF ppps>199 THEN
      dmppps=1
    ENDIF
    IF ppps<200 THEN
      dmppps=2
    ENDIF
    IF ppps=998 THEN
      dmppps=8
    ENDIF
    IF ppps=999 THEN
      dmppps=9
    ENDIF
  END
END

dmfps
  NOENTER
  COMMENT LEGAL USE label_dmfps SHOW
  TYPE COMMENT 
END

dmppps
  NOENTER
  COMMENT LEGAL USE label_dmfps SHOW
  TYPE COMMENT 
  AFTER ENTRY
    GOTO WRITE
  END
END
