# Supplementary material for: Mobile reminders to improve opportunistic screening of type 2 diabetes mellitus: Data documentation and data analysis plan of a randomized trial data
Source: Data Brief. 2016 Jan 29;6:817–9. doi: 10.1016/j.dib.2016.01.037 (PMC4749946; doi:10.1016/j.dib.2016.01.037)
Supplement: Supplementary file 2 — Supplementary material [file mmc2.zip › Supplementary material_Codebook_qes rec chk triplet_program file/2. Empty triplet files/sathish_f.qes]

In a setting of opportunisitic DM screening in a PHC, RCT by Mr Sathish for effectiveness of telephonic reminders on follow up of definitive tests

sno                  serial number of patient ### unique identifier, mention 901, 902 and so on if missing or repeat value
sex                               patient sex #
age                               patient age ## mention 99 for missing
rbs                               andom sugar ### mention 999 for missing
eligible whether eligible for definitive test #                   noenter field
group          whether study or control group #
callattn                        attended call #
fudefn         follow up for definitive tests #
fps                             fasting sugar ### mention 999 for missing
ppps                       postprandial sugar ### mention 999 for missing
dmfps                     diabetes acc to fps #
dmppps             diabetes according to ppps #
