# Supplementary material for: Mobile reminders to improve opportunistic screening of type 2 diabetes mellitus: Data documentation and data analysis plan of a randomized trial data
Source: Data Brief. 2016 Jan 29;6:817–9. doi: 10.1016/j.dib.2016.01.037 (PMC4749946; doi:10.1016/j.dib.2016.01.037)
Supplement: Supplementary file 2 — Supplementary material [file mmc2.zip › Supplementary material_Codebook_qes rec chk triplet_program file/2. Empty triplet files/sathish_f.rec]

20 1 VLAB Filelabel: sathish study
_label1        1   1  30   0   0   0   0 112 In a setting of opportunisitic DM screening in a PHC, RCT by Mr Sathish for effe
_label2       81   1  30   0   0   0   0 112 ctiveness of telephonic reminders on follow up of definitive tests
#sno           1   3  30  47   3   0   3 112 sno                  serial number of patient 
_label3       50   3  30   0   0   0   0 112  unique identifier, mention 901, 902 and so on if missing or repeat value
#sex           1   4  30  47   4   0   1 112 sex                               patient sex 
#age           1   5  30  47   5   0   2 112 age                               patient age 
_label4       49   5  30   0   0   0   0 112  mention 99 for missing
#rbs           1   6  30  47   6   0   3 112 rbs                               andom sugar 
_label5       50   6  30   0   0   0   0 112  mention 999 for missing
#eligible      1   7  30  47   7   0   1 112 eligible whether eligible for definitive test 
_label6       48   7  30   0   0   0   0 112                    noenter field
#group         1   8  30  47   8   0   1 112 group          whether study or control group 
#callattn      1   9  30  47   9   0   1 112 callattn                        attended call 
#fudefn        1  10  30  47  10   0   1 112 fudefn         follow up for definitive tests 
#fps           1  11  30  47  11   0   3 112 fps                             fasting sugar 
_label7       50  11  30   0   0   0   0 112  mention 999 for missing
#ppps          1  12  30  47  12   0   3 112 ppps                       postprandial sugar 
_label8       50  12  30   0   0   0   0 112  mention 999 for missing
#dmfps         1  13  30  47  13   0   1 112 dmfps                     diabetes acc to fps 
#dmppps        1  14  30  47  14   0   1 112 dmppps             diabetes according to ppps 
