# Supplementary material for: Mobile reminders to improve opportunistic screening of type 2 diabetes mellitus: Data documentation and data analysis plan of a randomized trial data
Source: Data Brief. 2016 Jan 29;6:817–9. doi: 10.1016/j.dib.2016.01.037 (PMC4749946; doi:10.1016/j.dib.2016.01.037)
Supplement: Supplementary file 2 — Supplementary material [file mmc2.zip › Supplementary material_Codebook_qes rec chk triplet_program file/3. Data and Epidata Programme file for analysis/sathish_f.pgm]

*Data analysis for Sathish RCT by Dr Hemant Shewade
*21 Jul 2014
*Before running the programme file, please ensure that your working directory has been set in EpiData analysis software.
*The working directory should have the rec file (data file)

cls
close
logclose
logopen "output.xls" /replace
read "sathish_f.rec"

************************************************
*baseline characterisitcs of all study participants n=390

freq sex /c
means age
means rbs
freq eligible /c /ci

*baseline characterisitcs of study participants eligible for definitive test (eligible outpatients) n=390

select eligible=1
tables group sex /c
means age /by=group
means rbs /by=group
select

******************************************
*Creating a variable dm which means either fps or ppps positive
define dm #
label dm "dm reclassiffied as case with either fps or pppsf positive"
let dm=2
if dmfps<2 or dmppps<2 then dm=1
if dmfps=8 AND dmppps=8 then dm=8
if dmfps=9 AND dmppps=9 then dm=9

if eligible=2 then dm=2
labelvalue dm /1="diabetic" /2="nondiabetic" /8="not applicable or unknown" /9="missing"

define dmf #
label dmf "Whether identified as diabetic or not in screening"
let dmf=0
if dm=1 then dmf=1
labelvalue dmf /1="yes" /0="no"

****************************************

*Primary outcome variable analysis

select eligible=1
freq fudefn /c /ci
tables fudefn group /t /r /rr /sa
means age /by=fudefn
means rbs /by=fudefn
tables fudefn sex /r /t
select

select group<3
freq dmf /c /ci
tables dmf group/r
select
  ************************************

*numbers to fill the flow chart in the paper

select eligible=1
select group=1
freq fudefn /c /ci
select fudefn=1
freq dm /c /ci
select

select eligible=1
select group=2
freq fudefn /c /ci
select fudefn=1
freq dm /c /ci
select

*********************************************

*Feasibility indicator among study group how many attended call

select eligible=1
select group=1
freq callattn /c /ci
select

***************************************
*Proportion prediabetic based on fps

define predmfp #
label predmfp "Whether pre diabetic or not based on fps"

let predmfp=0
if (fps>109) and (fps<126) then predmfp=1

labelvalue predmfp /1="prediabetic" /0="not prediabetic"

freq predmfp /c
tables group predmfp /c

*Proportion prediabetic based on pppsf

define predmpp #
label predmpp "Whether pre diabetic or not based on pppsf"

let predmpp=0
if (ppps>139) and (ppps<200) then predmpp=1

labelvalue predmpp /1="prediabetic" /0="not prediabetic"

freq predmpp /c
tables group predmpp /c

tables predmpp predmfp

select group=1
tables predmpp predmfp
select

select group=2
tables predmpp predmfp
select
