# Supplementary material for: Mobile reminders to improve opportunistic screening of type 2 diabetes mellitus: Data documentation and data analysis plan of a randomized trial data
Source: Data Brief. 2016 Jan 29;6:817–9. doi: 10.1016/j.dib.2016.01.037 (PMC4749946; doi:10.1016/j.dib.2016.01.037)
Supplement: Supplementary file 2 — Supplementary material [file mmc2.zip › Supplementary material_Codebook_qes rec chk triplet_program file/3. Data and Epidata Programme file for analysis/sathish_f.rec]

20 1 VLAB Filelabel: sathish study
_label1        1   1  30   0   0   0   0 112 In a setting of opportunisitic DM screening in a PHC, RCT by Mr Sathish for effe
_label2       81   1  30   0   0   0   0 112 ctiveness of telephonic reminders on follow up of definitive tests
#sno           1   3  30  47   3   0   3 112 sno                  serial number of patient 
_label3       50   3  30   0   0   0   0 112  unique identifier, mention 901, 902 and so on if missing or repeat value
#sex           1   4  30  47   4   0   1 112 sex                               patient sex 
#age           1   5  30  47   5   0   2 112 age                               patient age 
_label4       49   5  30   0   0   0   0 112  mention 99 for missing
#rbs           1   6  30  47   6   0   3 112 rbs                               andom sugar 
_label5       50   6  30   0   0   0   0 112  mention 999 for missing
#eligible      1   7  30  47   7   0   1 112 eligible whether eligible for definitive test 
_label6       48   7  30   0   0   0   0 112                    noenter field
#group         1   8  30  47   8   0   1 112 group          whether study or control group 
#callattn      1   9  30  47   9   0   1 112 callattn                        attended call 
#fudefn        1  10  30  47  10   0   1 112 fudefn         follow up for definitive tests 
#fps           1  11  30  47  11   0   3 112 fps                             fasting sugar 
_label7       50  11  30   0   0   0   0 112  mention 999 for missing
#ppps          1  12  30  47  12   0   3 112 ppps                       postprandial sugar 
_label8       50  12  30   0   0   0   0 112  mention 999 for missing
#dmfps         1  13  30  47  13   0   1 112 dmfps                     diabetes acc to fps 
#dmppps        1  14  30  47  14   0   1 112 dmppps             diabetes according to ppps 
  1249113128111314122!
  2250100288899899888!
  3245103288899899888!
  4157 80288899899888!
  5151119111111314922!
  6245 89288899899888!
  7152145128112919512!
  8140136111110814222!
  9148145128112016022!
 10139120111299899888!
 11239103288899899888!
 12152109288899899888!
 13242148128111311422!
 14241148128114520011!
 15168184111111013322!
 16240146111110513522!
 17166195111111316522!
 18263109288899899888!
 19151161128111314622!
 20160104288899899888!
 21245169128299899888!
 22156120111110914022!
 23165104288899899888!
 24145183111112841411!
 25138102288899899888!
 26235102288899899888!
 27231181128110212922!
 28145 92288899899888!
 29141118112110713822!
 30157103288899899888!
 311421251281 9212022!
 32238121111111915222!
 33147142111112018322!
 34233119128299899888!
 35231 95288899899888!
 36240149128110215522!
 37238203111114424911!
 38252142128299899888!
 39148116128111112422!
 40242133128299899888!
 41258203128299899888!
 422801231111 9312922!
 43240112111111215922!
 44258113111111021221!
 45175111128110611422!
 46133 92288899899888!
 47142112111111314222!
 48255112128299899888!
 49130147111112217222!
 50145103288899899888!
 51142229128115119812!
 52137107288899899888!
 53237101288899899888!
 54154199111114030311!
 55153109288899899888!
 56140110111111315122!
 571601211281 9012022!
 58250109288899899888!
 59138206128111212622!
 60134 88288899899888!
 61141154111110112122!
 62250118112299899888!
 63233137128111113422!
 64250110128110413322!
 65247101288899899888!
 66234130111110713422!
 672451171111 9510222!
 68160118111112920411!
 69238156128111012522!
 70144268128113727811!
 71265116112110313922!
 72175180128113822811!
 73143141128299899888!
 74131151111113422011!
 75255119128299899888!
 76132153128299899888!
 772311251111 9612922!
 78138152111110411922!
 79157132112299899888!
 80239170111113026711!
 81136134112299899888!
 82137131128111915622!
 832321321281 9913922!
 84250177128112524621!
 85237102288899899888!
 86237160111120232011!
 87249 93288899899888!
 88235112128110112722!
 89134104288899899888!
 90233102288899899888!
 91147101288899899888!
 92153109288899899888!
 93134103288899899888!
 94169168111112019122!
 95250152111112516222!
 96148125128299899888!
 97139179128113115212!
 98148118111110712122!
 99141104288899899888!
100135108288899899888!
101133 99288899899888!
102137134128111614022!
103240122111299899888!
104236129128299899888!
105247118128299899888!
106161165111111924721!
1071311131111 9217922!
108231104288899899888!
109232356128129245311!
1101331141111 7718222!
111255126128299899888!
112130169128110814222!
113237 99288899899888!
114165104288899899888!
115172172111110412222!
1161421861281 9514622!
117258 98288899899888!
1182381241111 9712622!
119235131128299899888!
1202391311111 9413122!
121247107288899899888!
122157166128111017922!
123147136128110819722!
124243 93288899899888!
125255111111111516322!
1262531621112  8  888!
127231255128121329511!
128241121111111419322!
1291321131112  8  888!
130257119112111917922!
1312331741282  8  888!
1321341231282  8  888!
133149197111113524011!
1342391561281 9713922!
135252112111111115522!
136143163111110513522!
137143128128111513122!
1382451371282  8  888!
139142139111112622211!
1401411621282  8  888!
141260 93288899899888!
142136342111119642411!
143133 97288899899888!
144150114111113521611!
1451551891282  8  888!
146250129128111418122!
147249115111112920111!
1482591111112  8  888!
1491441801282  8  888!
150245103288899899888!
151234 99288899899888!
1522381111282  8  888!
153144449111131149811!
154154104288899899888!
155142154128115622911!
1562381111282  8  888!
1572591171282  8  888!
158142106288899899888!
159243101288899899888!
160238133128111114422!
161248149111114628211!
162243191111111715122!
163230133111111614322!
164255200111111415322!
165156111111110712422!
166142148111111110822!
1672391301282  8  888!
168240104288899899888!
169133372128123237911!
170235128128110512922!
171238139111110899929!
172265183128110414122!
173155111111110613222!
1741311501282  8  888!
175139148111110213922!
176165157128110617522!
177142104288899899888!
178265105288899899888!
1792301461281 9819222!
180232104288899899888!
181246106288899899888!
182147567111135860011!
183240151111111514122!
184240170128110613222!
185149284111128634911!
1862401211282  8  888!
187243143128111716522!
188134141111110212022!
189250186111113221011!
1902371271282  8  888!
191255134111111820121!
192173175111112416922!
193150 99288899899888!
1941321191282  8  888!
195242106288899899888!
1962552051282  8  888!
1971591121111 9799929!
1981371111282  8  888!
199165178111113527711!
2002434561282  8  888!
201138106288899899888!
202167120128111916122!
203260108288899899888!
2042432061282  8  888!
205138105288899899888!
206160190128117053011!
207130108288899899888!
2081401121282  8  888!
2091551121282  8  888!
210276 95288899899888!
2111461451282  8  888!
2121321361282  8  888!
213250109288899899888!
214132 90288899899888!
215247128111113117912!
216154181111111114222!
2171691121112  8  888!
218155139111110814122!
219133108288899899888!
220157 94288899899888!
221167131128118836711!
222136143111111118822!
223141207128112620511!
224231201112123240411!
225133110128110899929!
226245114128110412422!
2271843281282  8  888!
228143 95288899899888!
229269124128111415322!
230145100288899899888!
231148145111110015822!
232145176111110015822!
233151108288899899888!
2341871231112  8  888!
2352421361282  8  888!
236244129111111610922!
2372461161282  8  888!
238142159111111114922!
239160159128110615622!
240147242111116132711!
241150117128112531821!
242150153111110614022!
2431441181282  8  888!
244250154111113927211!
245146 98288899899888!
2461481621282  8  888!
247235126128110413522!
248155138111110116622!
2492302311122  8  888!
250257107288899899888!
2511321361112  8  888!
252170108288899899888!
2531451361282  8  888!
254136102288899899888!
255135 86288899899888!
256152106288899899888!
257142107288899899888!
258144185128112919912!
259138 94288899899888!
260154102288899899888!
261141108288899899888!
262244 91288899899888!
263146163111118929611!
264137110111110413922!
265138110111110519622!
2661531211282  8  888!
267137144128113121711!
268230101288899899888!
2691461481112  8  888!
2702321441282  8  888!
271238209128116429811!
272235117111110213022!
2732381461282  8  888!
274240115111111816222!
275245 91288899899888!
2762361381281 9513922!
277243125111110410322!
278141 90288899899888!
279241104288899899888!
280134102288899899888!
281242139111111816322!
282243 96288899899888!
283255125111111314222!
284133 95288899899888!
285245185128113930511!
2862601241282  8  888!
287145 97288899899888!
288236108288899899888!
289241 99288899899888!
290245 96288899899888!
291258200111112627911!
292231117128110111922!
293141185111111611922!
2942581721282  8  888!
2952381551122  8  888!
2962301101282  8  888!
2972301131282  8  888!
298132104288899899888!
299144109288899899888!
300235103288899899888!
301235129111113720911!
302260160128111318522!
303159257111299899888!
304245111128299899888!
305135154111111599929!
306138 93288899899888!
307242126111111112522!
308137128111111112522!
309255533128299899888!
310234125111121043811!
311166164111112017922!
312255155128299899888!
313162108288899899888!
314272144128111218322!
315163268128299899888!
316150128111111016022!
317149196111112919712!
318155105288899899888!
319149109288899899888!
320151226128115025611!
321135 82288899899888!
322147104288899899888!
323232102288899899888!
324148134111111214422!
3252331141111 9813122!
326153104288899899888!
327239109288899899888!
328148101288899899888!
329245106288899899888!
330140110128111319222!
331141103288899899888!
332239105288899899888!
333141156112299899888!
334245153128110811122!
335236110111110211722!
336135127128111216322!
337237 96288899899888!
338134136128299899888!
339230 98288899899888!
340259162112113217012!
341243116128112016622!
342149149111110399929!
343232162111112123121!
3442491271282  8  888!
345230136128299899888!
346135507111135960011!
347244158111111917222!
348236174128111717622!
349251281112299899888!
350231134128299899888!
351141 91288899899888!
352130 97288899899888!
353249136112299899888!
3542491481281 9313122!
355142146128111413722!
356265113111111615722!
357138169128112016622!
358257166111112020621!
359244187128111414822!
360251134111114425811!
361145132128299899888!
362262115111110712322!
363260135128299899888!
364142 85288899899888!
3652351251111 9399929!
366238144128299899888!
367135 95288899899888!
368135102288899899888!
369135132111111012622!
370230106288899899888!
371134114128110816422!
372144138111114420811!
373234141128299899888!
374135180111299899888!
375148104288899899888!
376141108288899899888!
377144109288899899888!
378138134128299899888!
379141103288899899888!
380141 92288899899888!
381138104288899899888!
382139121111110899929!
383240108288899899888!
384233 94288899899888!
385236 98288899899888!
386138128128299899888!
387144144111112115922!
388148109288899899888!
389140104288899899888!
390142103288899899888!
